# Supplementary material for: Global distribution of Chelonid fibropapilloma-associated herpesvirus among clinically healthy sea turtles
Source: BMC Evol Biol. 2014 Oct 25;14:206. doi: 10.1186/s12862-014-0206-z (PMC4219010; doi:10.1186/s12862-014-0206-z)
Supplement: Additional file 4: — Table list with the best inferred substitution models; and Description of data. Detailed table list with the best inferred substitution models using JModelTest software for the alignments of the sequence data generated in this study for UL18, UL22, UL27 markers and for the alignment of the same dataset for UL27 plus all the available sequences at GenBank database. [file 12862_2014_206_MOESM4_ESM.xlsx]

## Sheet: UL18
ID	Model name	Partition	-lnL	p	BIC	deltaBIC	weight	cumWeight	uDelta
1	JC	0	1610979	114	8448821	64008	0.0224	0.9133	5117193
2	JC+I	0	1610979	115	849467	109858	0.0023	0.9874	5163042
3	JC+G	0	1610979	115	8494671	109859	0.0023	0.9897	5163043
4	JC+I+G	0	1610979	116	854052	155707	2.0E-4	0.9983	5208892
5	F81	0	1601415	117	8567242	18243	1.0E-4	0.9996	5235614
6	F81+I	0	1601415	118	8613091	228279	0.0	1.0	5281463
7	F81+G	0	1601415	118	8613092	22828	0.0	1.0	5281464
8	F81+I+G	0	1601415	119	8658941	274128	0.0	1.0	5327313
9	K80	10010	155605	115	8384812	0.0	0.5491	0.5491	5053185	BIC MODEL SELECTION : Best Model's command line				phyml -i /var/folders/54/2lt2222938j_gwql51f96kl40000gn/T/jmodeltest5676382719420253188.phy -d nt -n 1 -b 1000 --run_id K80 -m 010010 -f 0.25,0.25,0.25,0.25 -c 1 --no_memory_check -o tlr -s NNI
10	K80+I	10010	1556048	116	8430659	45846	0.0555	0.6692	5099031
11	K80+G	10010	1556048	116	8430659	45847	0.0555	0.7247	5099031
12	K80+I+G	10010	155605	117	8476512	91699	0.0056	0.9515	5144884
13	HKY	10010	1545941	118	8502144	117331	0.0016	0.9912	5170516
14	HKY+I	10010	1545967	119	8548046	163234	2.0E-4	0.9993	5216418
15	HKY+G	10010	1545939	119	8547989	163177	2.0E-4	0.9987	5216361
16	HKY+I+G	10010	154584	120	8593642	20883	0.0	0.9999	5262014
17	TrNef	10020	1554513	116	8427589	42777	0.0647	0.6137	5095961
18	TrNef+I	10020	1554513	117	8473439	88626	0.0065	0.9198	5141811
19	TrNef+G	10020	155455	117	8473512	8.87	0.0065	0.9394	5141885
20	TrNef+I+G	10020	1554513	118	8519288	134476	7.0E-4	0.9925	518766
21	TrN	10020	1543828	119	8543767	158955	2.0E-4	0.9985	521214
22	TrN+I	10020	1543828	120	8589617	204804	0.0	0.9998	5257989
23	TrN+G	10020	1543828	120	8589618	204805	0.0	0.9998	525799
24	TrN+I+G	10020	1543828	121	8635466	250654	0.0	1.0	5303839
25	TPM1	12210	155605	116	8430662	4585	0.0555	0.7802	5099034
26	TPM1+I	12210	155605	117	8476512	91699	0.0056	0.9571	5144884
27	TPM1+G	12210	155605	117	8476512	9.17	0.0056	0.9852	5144885
28	TPM1+I+G	12210	155605	118	8522361	137548	6.0E-4	0.9964	5190733
29	TPM1uf	12210	1545941	119	8547993	163181	2.0E-4	0.9988	5216366
30	TPM1uf+I	12210	1545936	120	8593834	209022	0.0	0.9999	5262206
31	TPM1uf+G	12210	1545938	120	8593838	209025	0.0	0.9999	526221
32	TPM1uf+I+G	12210	1545505	121	863882	254008	0.0	1.0	5307192
33	TPM2	10212	155605	116	8430662	4585	0.0555	0.8356	5099034
34	TPM2+I	10212	155605	117	8476512	91699	0.0056	0.9627	5144884
35	TPM2+G	10212	155605	117	8476512	9.17	0.0056	0.9739	5144884
36	TPM2+I+G	10212	155605	118	8522361	137549	6.0E-4	0.997	5190733
37	TPM2uf	10212	1545941	119	8547993	163181	2.0E-4	0.999	5216366
38	TPM2uf+I	10212	154639	120	8594741	209929	0.0	0.9999	5263113
39	TPM2uf+G	10212	1545963	120	8593886	209074	0.0	0.9999	5262258
40	TPM2uf+I+G	10212	1545837	121	8639485	254672	0.0	1.0	5307857
41	TPM3	12012	1556077	116	8430715	45903	0.0553	0.8909	5099087
42	TPM3+I	12012	155605	117	8476512	91699	0.0056	0.9683	5144884
43	TPM3+G	12012	155605	117	8476512	9.17	0.0056	0.9795	5144884
44	TPM3+I+G	12012	155605	118	8522361	137549	6.0E-4	0.9975	5190733
45	TPM3uf	12012	1545941	119	8547993	163181	2.0E-4	0.9992	5216366
46	TPM3uf+I	12012	1545936	120	8593834	209022	0.0	0.9999	5262206
47	TPM3uf+G	12012	154594	120	859384	209028	0.0	0.9999	5262213
48	TPM3uf+I+G	12012	1550123	121	8648058	263245	0.0	1.0	531643
49	TIM1ef	12230	1554553	117	8473518	88706	0.0065	0.9459	5141891
50	TIM1ef+I	12230	1554513	118	8519288	134476	7.0E-4	0.9932	5187661
51	TIM1ef+G	12230	1554513	118	8519289	134476	7.0E-4	0.9939	5187661
52	TIM1ef+I+G	12230	1554513	119	8565138	180325	1.0E-4	0.9994	523351
53	TIM1	12230	1543828	120	8589617	204805	0.0	0.9998	5257989
54	TIM1+I	12230	1543829	121	8635469	250656	0.0	1.0	5303841
55	TIM1+G	12230	1543828	121	8635467	250654	0.0	1.0	5303839
56	TIM1+I+G	12230	154387	122	8681401	296589	0.0	1.0	5349773
57	TIM2ef	10232	1554513	117	8473439	88626	0.0065	0.9264	5141811
58	TIM2ef+I	10232	1554514	118	8519289	134476	7.0E-4	0.9952	5187661
59	TIM2ef+G	10232	1554513	118	8519289	134476	7.0E-4	0.9945	5187661
60	TIM2ef+I+G	10232	1554513	119	8565138	180325	1.0E-4	0.9995	523351
61	TIM2	10232	1543828	120	8589617	204805	0.0	0.9998	5257989
62	TIM2+I	10232	1562999	121	8673809	288997	0.0	1.0	5342181
63	TIM2+G	10232	1543828	121	8635467	250655	0.0	1.0	530384
64	TIM2+I+G	10232	1543828	122	8681317	296505	0.0	1.0	5349689
65	TIM3ef	12032	1554513	117	8473439	88626	0.0065	0.9329	5141811
66	TIM3ef+I	12032	1554513	118	8519288	134476	7.0E-4	0.9919	518766
67	TIM3ef+G	12032	1554554	118	8519369	134557	7.0E-4	0.9958	5187741
68	TIM3ef+I+G	12032	1554513	119	8565138	180325	1.0E-4	0.9994	523351
69	TIM3	12032	1561326	120	8624613	239801	0.0	1.0	5292985
70	TIM3+I	12032	154387	121	863555	250737	0.0	1.0	5303922
71	TIM3+G	12032	1543828	121	8635467	250654	0.0	1.0	5303839
72	TIM3+I+G	12032	1543828	122	8681316	296504	0.0	1.0	5349688
73	TVMef	12314	155605	118	8522361	137549	6.0E-4	0.9981	5190734
74	TVMef+I	12314	155605	119	8568211	183398	1.0E-4	0.9997	5236583
75	TVMef+G	12314	155605	119	8568211	183399	1.0E-4	0.9998	5236583
76	TVMef+I+G	12314	1556048	120	8614058	229245	0.0	1.0	528243
77	TVM	12314	1545941	121	8639693	25488	0.0	1.0	5308065
78	TVM+I	12314	1545982	122	8685623	300811	0.0	1.0	5353995
79	TVM+G	12314	1545938	122	8685536	300724	0.0	1.0	5353908
80	TVM+I+G	12314	1545823	123	8731156	346344	0.0	1.0	5399529
81	SYM	12345	1554513	119	8565138	180326	1.0E-4	0.9996	523351
82	SYM+I	12345	1554513	120	8610987	226175	0.0	1.0	527936
83	SYM+G	12345	1554552	120	8611064	226252	0.0	1.0	5279436
84	SYM+I+G	12345	1554513	121	8656837	272025	0.0	1.0	5325209
85	GTR	12345	1543864	122	8681388	296575	0.0	1.0	534976
86	GTR+I	12345	1543828	123	8727166	342353	0.0	1.0	5395538
87	GTR+G	12345	1543865	123	872724	342427	0.0	1.0	5395612
88	GTR+I+G	12345	1543871	124	8773103	38829	0.0	1.0	5441475
BIC MODEL SELECTION : Best Model's command line
phyml -i /var/folders/54/2lt2222938j_gwql51f96kl40000gn/T/jmodeltest5676382719420253188.phy -d nt -n 1 -b 1000 --run_id K80 -m 010010 -f 0.25,0.25,0.25,0.25 -c 1 --no_memory_check -o tlr -s NNI

## Sheet: UL22
ID	Model name	Partition	-lnL	p	BIC	deltaBIC	weight	cumWeight	uDelta
1	JC	0	1955524	188	13090716	0.0	0.7196	0.7196	9023555	BIC MODEL SELECTION : Best Model's command line				phyml -i /var/folders/54/2lt2222938j_gwql51f96kl40000gn/T/jmodeltest5676382719420253188.phy -d nt -n 1 -b 1000 --run_id JC -m 000000 -f 0.25,0.25,0.25,0.25 -c 1 --no_memory_check -o tlr -s NNI
2	JC+I	0	1955524	189	13139543	48827	0.0626	0.8527	9072382
3	JC+G	0	1955524	189	13139545	48829	0.0626	0.9154	9072383
4	JC+I+G	0	1955524	190	13188371	97655	0.0055	0.9815	912121
5	F81	0	1946508	191	13219168	128452	0.0012	0.9889	9152007
6	F81+I	0	1946508	192	13267995	177279	1.0E-4	0.9993	9200834
7	F81+G	0	1946509	192	13267997	177281	1.0E-4	0.9994	9200836
8	F81+I+G	0	1946508	193	13316824	226108	0.0	1.0	9249662
9	K80	10010	1954346	189	13137188	46472	0.0705	0.7901	9070027
10	K80+I	10010	1954346	190	13186015	95299	0.0061	0.9699	9118854
11	K80+G	10010	1954347	190	13186017	95301	0.0061	0.9761	9118856
12	K80+I+G	10010	1954346	191	13234843	144127	5.0E-4	0.9978	9167682
13	HKY	10010	1945303	192	13265585	174869	1.0E-4	0.9992	9198424
14	HKY+I	10010	1945302	193	13314412	223696	0.0	0.9999	9247251
15	HKY+G	10010	1945303	193	13314414	223698	0.0	1.0	9247253
16	HKY+I+G	10010	1945302	194	13363241	272525	0.0	1.0	9296079
17	TrNef	10020	1947767	190	13172857	82141	0.0118	0.9522	9105696
18	TrNef+I	10020	194777	191	13221692	130976	0.0010	0.9953	915453
19	TrNef+G	10020	1947769	191	13221689	130974	0.0010	0.9942	9154528
20	TrNef+I+G	10020	1947769	192	13270518	179802	1.0E-4	0.9997	9203356
21	TrN	10020	1939135	193	13302077	211361	0.0	0.9998	9234915
22	TrN+I	10020	1939136	194	13350908	260192	0.0	1.0	9283747
23	TrN+G	10020	1939136	194	13350909	260193	0.0	1.0	9283747
24	TrN+I+G	10020	1939136	195	13399737	309021	0.0	1.0	9332575
25	TPM1	12210	1947498	190	13172319	81604	0.0122	0.9404	9105158
26	TPM1+I	12210	1947516	191	13221184	130468	0.0011	0.9932	9154023
27	TPM1+G	12210	1947509	191	1322117	130454	0.0011	0.9921	9154009
28	TPM1+I+G	12210	1947535	192	1327005	179334	1.0E-4	0.9996	9202888
29	TPM1uf	12210	1938341	193	1330049	209774	0.0	0.9998	9233328
30	TPM1uf+I	12210	1938359	194	13349354	258638	0.0	1.0	9282192
31	TPM1uf+G	12210	1938352	194	1334934	258625	0.0	1.0	9282179
32	TPM1uf+I+G	12210	1938357	195	13398178	307463	0.0	1.0	9331017
33	TPM2	10212	1946953	190	1317123	80514	0.0128	0.9282	9104068
34	TPM2+I	10212	1946966	191	13220083	129368	0.0011	0.9911	9152922
35	TPM2+G	10212	1946964	191	13220079	129363	0.0011	0.99	9152918
36	TPM2+I+G	10212	1946967	192	13268913	178198	1.0E-4	0.9995	9201752
37	TPM2uf	10212	1937536	193	1329888	208164	0.0	0.9998	9231719
38	TPM2uf+I	10212	1937538	194	13347711	256995	0.0	1.0	928055
39	TPM2uf+G	10212	1937521	194	13347678	256962	0.0	1.0	9280516
40	TPM2uf+I+G	10212	1937501	195	13396466	30575	0.0	1.0	9329304
41	TPM3	12012	194798	190	13173284	82568	0.0116	0.9638	9106123
42	TPM3+I	12012	1947985	191	13222121	131405	0.0010	0.9973	9154959
43	TPM3+G	12012	1947983	191	13222118	131403	0.0010	0.9963	9154957
44	TPM3+I+G	12012	1947984	192	13270948	180232	1.0E-4	0.9997	9203787
45	TPM3uf	12012	1939514	193	13302835	212119	0.0	0.9999	9235674
46	TPM3uf+I	12012	1939519	194	13351673	260957	0.0	1.0	9284512
47	TPM3uf+G	12012	1939518	194	13351671	260956	0.0	1.0	928451
48	TPM3uf+I+G	12012	1939518	195	1340.05	309784	0.0	1.0	9333339
49	TIM1ef	12230	1940896	191	13207944	117229	0.0020	0.9857	9140783
50	TIM1ef+I	12230	1940922	192	13256824	166109	2.0E-4	0.9987	9189663
51	TIM1ef+G	12230	1940898	192	13256776	16606	2.0E-4	0.9985	9189614
52	TIM1ef+I+G	12230	1940922	193	13305652	214936	0.0	0.9999	9238491
53	TIM1	12230	1932161	194	13336958	246242	0.0	1.0	9269797
54	TIM1+I	12230	1932186	195	13385836	295121	0.0	1.0	9318675
55	TIM1+G	12230	1932178	195	13385819	295103	0.0	1.0	9318658
56	TIM1+I+G	12230	1932183	196	13434658	343942	0.0	1.0	9367496
57	TIM2ef	10232	1940389	191	1320693	116214	0.0022	0.9837	9139769
58	TIM2ef+I	10232	1940409	192	13255797	165081	2.0E-4	0.9982	9188636
59	TIM2ef+G	10232	1940406	192	13255792	165076	2.0E-4	0.998	9188631
60	TIM2ef+I+G	10232	1940417	193	13304641	213925	0.0	0.9999	923748
61	TIM2	10232	1931293	194	13335223	244507	0.0	1.0	9268061
62	TIM2+I	10232	1931315	195	13384093	293377	0.0	1.0	9316931
63	TIM2+G	10232	193131	195	13384083	293367	0.0	1.0	9316921
64	TIM2+I+G	10232	193132	196	13432932	342216	0.0	1.0	936577
65	TIM3ef	12032	1941362	191	13208876	11816	0.0020	0.9877	9141715
66	TIM3ef+I	12032	1941359	192	13257697	166982	2.0E-4	0.9989	9190536
67	TIM3ef+G	12032	194136	192	13257699	166983	2.0E-4	0.9991	9190538
68	TIM3ef+I+G	12032	1941372	193	13306552	215836	0.0	0.9999	923939
69	TIM3	12032	1933317	194	1333927	248554	0.0	1.0	9272109
70	TIM3+I	12032	1933317	195	13388099	297383	0.0	1.0	9320937
71	TIM3+G	12032	1933315	195	13388094	297378	0.0	1.0	9320932
72	TIM3+I+G	12032	1933316	196	13436924	346208	0.0	1.0	9369762
73	TVMef	12314	1940606	192	13256192	165476	2.0E-4	0.9984	9189031
74	TVMef+I	12314	1940622	193	13305052	214336	0.0	0.9999	9237891
75	TVMef+G	12314	1940617	193	13305041	214325	0.0	0.9999	923788
76	TVMef+I+G	12314	1940614	194	13353864	263148	0.0	1.0	9286703
77	TVM	12314	1931648	195	13384761	294045	0.0	1.0	9317599
78	TVM+I	12314	1931665	196	13433623	342907	0.0	1.0	9366461
79	TVM+G	12314	1931649	196	1343359	342874	0.0	1.0	9366429
80	TVM+I+G	12314	1931652	197	13482424	391708	0.0	1.0	9415262
81	SYM	12345	1934015	193	13291837	201121	0.0	0.9998	9224676
82	SYM+I	12345	1934034	194	13340703	249988	0.0	1.0	9273542
83	SYM+G	12345	1934004	194	13340644	249928	0.0	1.0	9273483
84	SYM+I+G	12345	1934151	195	13389765	29905	0.0	1.0	9322604
85	GTR	12345	192547	196	13421231	330516	0.0	1.0	935407
86	GTR+I	12345	1925489	197	13470098	379382	0.0	1.0	9402936
87	GTR+G	12345	1925482	197	13470084	379368	0.0	1.0	9402922
88	GTR+I+G	12345	1925481	198	13518909	428194	0.0	1.0	9451748
*BIC MODEL SELECTION : Best Model's command line
phyml -i /var/folders/54/2lt2222938j_gwql51f96kl40000gn/T/jmodeltest5676382719420253188.phy -d nt -n 1 -b 1000 --run_id JC -m 000000 -f 0.25,0.25,0.25,0.25 -c 1 --no_memory_check -o tlr -s NNI

## Sheet: UL27
ID	Model name	Partition	-lnL	p	BIC	deltaBIC	weight	cumWeight	uDelta
1	JC	0	2137566	148	11630456	0.0	0.4203	0.4203	7253491	* BIC MODEL SELECTION : Best Model's command line				phyml -i /var/folders/54/2lt2222938j_gwql51f96kl40000gn/T/jmodeltest6527925650562472531.phy -d nt -n 1 -b 1000 --run_id JC -m 000000 -f 0.25,0.25,0.25,0.25 -c 1 --no_memory_check -o tlr -s NNI
2	JC+I	0	2137583	149	11680189	49732	0.035	0.805	7303223
3	JC+G	0	2137578	149	11680178	49722	0.035	0.7701	7303213
4	JC+I+G	0	2137584	150	11729888	99432	0.0029	0.9657	7352923
5	F81	0	2114414	151	11733245	102789	0.0025	0.9682	735628
6	F81+I	0	211443	152	11782977	15252	2.0E-4	0.9968	7406011
7	F81+G	0	2114425	152	11782967	15251	2.0E-4	0.9966	7406001
8	F81+I+G	0	2114431	153	11832676	20222	0.0	0.9997	7455711
9	K80	10010	2115611	149	11636243	0.5787	0.3147	0.7351	7259278
10	K80+I	10010	211561	150	11685941	55484	0.0262	0.9628	7308975
11	K80+G	10010	211.56	150	11685921	55464	0.0263	0.9366	7308955
12	K80+I+G	10010	2115626	151	11735669	105213	0.0022	0.9945	7358704
13	HKY	10010	209228	152	11738677	10822	0.0019	0.9964	7361711
14	HKY+I	10010	2092278	153	11788371	157914	2.0E-4	0.9996	7411405
15	HKY+G	10010	209227	153	11788354	157897	2.0E-4	0.9994	7411388
16	HKY+I+G	10010	2092277	154	11838066	207609	0.0	0.9999	746.11
17	TrNef	10020	2115524	150	11685768	55311	0.0265	0.8315	7308802
18	TrNef+I	10020	2115548	151	11735514	105057	0.0022	0.9792	7358548
19	TrNef+G	10020	2115534	151	11735487	10503	0.0022	0.977	7358521
20	TrNef+I+G	10020	2115559	152	11785235	154779	2.0E-4	0.9981	7408269
21	TrN	10020	2092035	153	11787883	157427	2.0E-4	0.9989	7410918
22	TrN+I	10020	209205	154	11837613	207156	0.0	0.9999	7460647
23	TrN+G	10020	2092066	154	11837645	207189	0.0	0.9999	746068
24	TrN+I+G	10020	2092049	155	11887309	256853	0.0	1.0	7510343
25	TPM1	12210	2115595	150	1168591	55453	0.0263	0.8578	7308944
26	TPM1+I	12210	2115611	151	1173564	105184	0.0022	0.9901	7358674
27	TPM1+G	12210	211561	151	11735637	105181	0.0022	0.9857	7358672
28	TPM1+I+G	12210	2115608	152	11785333	154876	2.0E-4	0.9988	7408367
29	TPM1uf	12210	2092264	153	11788343	157886	2.0E-4	0.9991	7411377
30	TPM1uf+I	12210	2092278	154	11838068	207611	0.0	1.0	7461102
31	TPM1uf+G	12210	2092267	154	11838046	20759	0.0	0.9999	746108
32	TPM1uf+I+G	12210	2092275	155	11887761	257305	0.0	1.0	7510796
33	TPM2	10212	2115595	150	1168591	55453	0.0263	0.884	7308944
34	TPM2+I	10212	211561	151	11735638	105181	0.0022	0.9879	7358672
35	TPM2+G	10212	2115596	151	11735611	105154	0.0022	0.9814	7358645
36	TPM2+I+G	10212	2115606	152	11785328	154871	2.0E-4	0.9984	7408362
37	TPM2uf	10212	2092264	153	11788343	157886	2.0E-4	0.9993	7411377
38	TPM2uf+I	10212	2092272	154	11838057	207601	0.0	0.9999	7461091
39	TPM2uf+G	10212	2092264	154	11838041	207585	0.0	0.9999	7461075
40	TPM2uf+I+G	10212	2092276	155	11887762	257305	0.0	1.0	7510796
41	TPM3	12012	2115595	150	1168591	55453	0.0263	0.9103	7308944
42	TPM3+I	12012	2115618	151	11735654	105198	0.0022	0.9923	7358689
43	TPM3+G	12012	2115598	151	11735613	105157	0.0022	0.9836	7358648
44	TPM3+I+G	12012	2115608	152	11785331	154875	2.0E-4	0.9986	7408366
45	TPM3uf	12012	2092921	153	11789656	15.92	1.0E-4	0.9997	741269
46	TPM3uf+I	12012	2092277	154	11838067	20761	0.0	1.0	7461101
47	TPM3uf+G	12012	2092266	154	11838044	207587	0.0	0.9999	7461078
48	TPM3uf+I+G	12012	2092274	155	11887759	257303	0.0	1.0	7510794
49	TIM1ef	12230	2115527	151	11735471	105015	0.0022	0.9748	7358506
50	TIM1ef+I	12230	2115545	152	11785206	15475	2.0E-4	0.9973	7408241
51	TIM1ef+G	12230	2115549	152	11785214	154758	2.0E-4	0.9975	7408249
52	TIM1ef+I+G	12230	2115535	153	11834884	204427	0.0	0.9998	7457918
53	TIM1	12230	2092035	154	11837582	207125	0.0	0.9999	7460616
54	TIM1+I	12230	209205	155	11887311	256854	0.0	1.0	7510345
55	TIM1+G	12230	2092066	155	11887342	256886	0.0	1.0	7510376
56	TIM1+I+G	12230	2092068	156	11937044	306588	0.0	1.0	7560078
57	TIM2ef	10232	2115524	151	11735466	10501	0.0022	0.9704	735.85
58	TIM2ef+I	10232	2115541	152	11785198	154742	2.0E-4	0.9971	7408233
59	TIM2ef+G	10232	2115555	152	11785225	154769	2.0E-4	0.9977	740826
60	TIM2ef+I+G	10232	2115538	153	11834891	204435	0.0	0.9998	7457925
61	TIM2	10232	209249	154	11838492	208035	0.0	1.0	7461526
62	TIM2+I	10232	2092048	155	11887306	25685	0.0	1.0	7510341
63	TIM2+G	10232	2092035	155	1188728	256824	0.0	1.0	7510315
64	TIM2+I+G	10232	2092046	156	11937001	306545	0.0	1.0	7560035
65	TIM3ef	12032	2115524	151	11735466	10501	0.0022	0.9726	735.85
66	TIM3ef+I	12032	2115538	152	11785192	154736	2.0E-4	0.997	7408227
67	TIM3ef+G	12032	2115558	152	11785233	154776	2.0E-4	0.9979	7408267
68	TIM3ef+I+G	12032	2115561	153	11834936	20448	0.0	0.9998	7457971
69	TIM3	12032	2092035	154	11837581	207125	0.0	0.9998	7460616
70	TIM3+I	12032	2092071	155	11887352	256896	0.0	1.0	7510386
71	TIM3+G	12032	209204	155	11887291	256834	0.0	1.0	7510325
72	TIM3+I+G	12032	2092048	156	11937006	306549	0.0	1.0	756004
73	TVMef	12314	2115595	152	11785306	154849	2.0E-4	0.9982	740834
74	TVMef+I	12314	2115609	153	11835033	204577	0.0	0.9998	7458068
75	TVMef+G	12314	2115598	153	1183501	204553	0.0	0.9998	7458044
76	TVMef+I+G	12314	2115609	154	11884731	254274	0.0	1.0	7507765
77	TVM	12314	2092264	155	11887739	257283	0.0	1.0	7510774
78	TVM+I	12314	2092277	156	11937463	307007	0.0	1.0	7560497
79	TVM+G	12314	2092266	156	11937442	306985	0.0	1.0	7560476
80	TVM+I+G	12314	2092275	157	11987156	35.67	0.0	1.0	761019
81	SYM	12345	2115534	153	11834883	204426	0.0	0.9997	7457917
82	SYM+I	12345	2115542	154	11884597	254141	0.0	1.0	7507632
83	SYM+G	12345	2115534	154	1188458	254124	0.0	1.0	7507615
84	SYM+I+G	12345	2115541	155	11934292	303836	0.0	1.0	7557327
85	GTR	12345	2092176	156	11937261	306805	0.0	1.0	7560296
86	GTR+I	12345	2092059	157	11986724	356268	0.0	1.0	7609759
87	GTR+G	12345	209208	157	11986766	35631	0.0	1.0	7609801
88	GTR+I+G	12345	2092046	158	12036398	405941	0.0	1.0	7659432
* BIC MODEL SELECTION : Best Model's command line
phyml -i /var/folders/54/2lt2222938j_gwql51f96kl40000gn/T/jmodeltest6527925650562472531.phy -d nt -n 1 -b 1000 --run_id JC -m 000000 -f 0.25,0.25,0.25,0.25 -c 1 --no_memory_check -o tlr -s NNI

## Sheet: UL27+GenBank
ID	Model name	Partition	-lnL	p	BIC	deltaBIC	weight	cumWeight	uDelta
1	JC	0	267572	190	14794084	0.6605	0.2258	0.54	9233238
2	JC+I	0	2673203	191	14838749	5127	0.0242	0.8957	9277902
3	JC+G	0	2668597	191	14829537	42058	0.0384	0.8452	926869
4	JC+I+G	0	2668598	192	14879237	91758	0.0032	0.9851	931839
5	F81	0	2655727	193	14903195	115716	0.0010	0.9924	9342348
6	F81+I	0	2653382	194	14948202	160723	1.0E-4	0.9993	9387355
7	F81+G	0	2648985	194	14939408	151929	2.0E-4	0.9987	9378561
8	F81+I+G	0	2648984	195	14989104	201625	0.0	0.9999	9428257
9	K80	10010	2647568	191	14787479	0.0	0.3142	0.3142	9226632	* BIC MODEL SELECTION : Best Model's command line				phyml -i /var/folders/54/2lt2222938j_gwql51f96kl40000gn/T/jmodeltest9160271865348323660.phy -d nt -n 1 -b 1000 --run_id K80 -m 010010 -f 0.25,0.25,0.25,0.25 -c 1 --no_memory_check -o tlr -s NNI
10	K80+I	10010	2638648	192	14819337	31858	0.0639	0.6039	9258491
11	K80+G	10010	2638838	192	14819717	32238	0.0627	0.6666	925887
12	K80+I+G	10010	2638608	193	14868955	81476	0.0053	0.9732	9308109
13	HKY	10010	2627246	194	1489593	108451	0.0014	0.9865	9335084
14	HKY+I	10010	2618975	195	14929086	141607	3.0E-4	0.9979	9368239
15	HKY+G	10010	2619029	195	14929193	141714	3.0E-4	0.9981	9368346
16	HKY+I+G	10010	261894	196	14978713	191234	0.0	0.9999	9417866
17	TrNef	10020	2642934	192	14827909	4043	0.0416	0.8068	9267063
18	TrNef+I	10020	2634136	193	14860012	72533	0.0084	0.9411	9299165
19	TrNef+G	10020	2634242	193	14860224	72745	0.0083	0.9494	9299377
20	TrNef+I+G	10020	2634099	194	14909637	122158	7.0E-4	0.9962	934879
21	TrN	10020	2622808	195	14936753	149274	2.0E-4	0.9985	9375906
22	TrN+I	10020	2614198	196	14969231	181752	0.0	0.9998	9408384
23	TrN+G	10020	2614272	196	14969379	18.19	0.0	0.9998	9408532
24	TrN+I+G	10020	2614167	197	15018865	231386	0.0	1.0	9458019
25	TPM1	12210	2642328	192	14826697	39218	0.0442	0.7652	926585
26	TPM1+I	12210	2633318	193	14858375	70896	0.0091	0.9239	9297528
27	TPM1+G	12210	263355	193	1485884	71361	0.0089	0.9327	9297994
28	TPM1+I+G	12210	2633291	194	14908019	12054	8.0E-4	0.9948	9347172
29	TPM1uf	12210	2622344	195	14935825	148346	2.0E-4	0.9983	9374978
30	TPM1uf+I	12210	2614019	196	14968871	181392	0.0	0.9997	9408024
31	TPM1uf+G	12210	2614089	196	14969011	181532	0.0	0.9997	9408165
32	TPM1uf+I+G	12210	2613976	197	15018483	231004	0.0	1.0	9457637
33	TPM2	10212	2640259	192	1482256	35081	0.0544	0.721	9261713
34	TPM2+I	10212	2632811	193	14857362	69883	0.0095	0.9148	9296516
35	TPM2+G	10212	2632778	193	14857295	69816	0.0096	0.9053	9296448
36	TPM2+I+G	10212	2632777	194	14906991	119512	8.0E-4	0.994	9346144
37	TPM2uf	10212	2617869	195	14926875	139396	3.0E-4	0.9976	9366028
38	TPM2uf+I	10212	2610942	196	14962718	175239	0.0	0.9996	9401871
39	TPM2uf+G	10212	2610922	196	14962678	175199	0.0	0.9996	9401831
40	TPM2uf+I+G	10212	2610921	197	15012374	224895	0.0	1.0	9451527
41	TPM3	12012	2647518	192	14837078	49599	0.0263	0.8715	9276231
42	TPM3+I	12012	2638513	193	14868765	81286	0.0054	0.9678	9307918
43	TPM3+G	12012	2638741	193	14869222	81743	0.0053	0.9784	9308376
44	TPM3+I+G	12012	2638477	194	14918392	130913	5.0E-4	0.9973	9357545
45	TPM3uf	12012	2627054	195	14945244	157765	1.0E-4	0.999	9384397
46	TPM3uf+I	12012	2618654	196	14978141	190662	0.0	0.9998	9417295
47	TPM3uf+G	12012	261873	196	14978294	190815	0.0	0.9999	9417447
48	TPM3uf+I+G	12012	2618615	197	15027762	240283	0.0	1.0	9466915
49	TIM1ef	12230	2637692	193	14867125	79646	0.0059	0.9624	9306278
50	TIM1ef+I	12230	2628804	194	14899045	111566	0.0012	0.9902	9338199
51	TIM1ef+G	12230	2628939	194	14899317	111838	0.0012	0.9914	933847
52	TIM1ef+I+G	12230	2628766	195	14948668	161189	1.0E-4	0.9994	9387821
53	TIM1	12230	2617964	196	14976761	189282	0.0	0.9998	9415915
54	TIM1+I	12230	2609607	197	15009747	222268	0.0	1.0	944.89
55	TIM1+G	12230	2609636	197	15009805	222326	0.0	1.0	9448958
56	TIM1+I+G	12230	2609573	198	15059377	271898	0.0	1.0	949853
57	TIM2ef	10232	2635665	193	1486307	75591	0.0072	0.9566	9302224
58	TIM2ef+I	10232	2628175	194	14897788	110309	0.0013	0.989	9336941
59	TIM2ef+G	10232	2628142	194	14897722	110243	0.0013	0.9878	9336875
60	TIM2ef+I+G	10232	2628143	195	14947421	159942	1.0E-4	0.9992	9386574
61	TIM2	10232	2613595	196	14968024	180545	0.0	0.9996	9407177
62	TIM2+I	10232	2606365	197	15003262	215783	0.0	1.0	9442415
63	TIM2+G	10232	2606335	197	15003202	215723	0.0	1.0	9442355
64	TIM2+I+G	10232	2606336	198	15052902	265423	0.0	1.0	9492055
65	TIM3ef	12032	2642884	193	14877507	90028	0.0035	0.9819	9316661
66	TIM3ef+I	12032	2634015	194	14909468	121989	7.0E-4	0.9955	9348621
67	TIM3ef+G	12032	2634141	194	1490972	122241	7.0E-4	0.9969	9348873
68	TIM3ef+I+G	12032	2633979	195	14959093	171614	1.0E-4	0.9995	9398246
69	TIM3	12032	2622589	196	14986013	198534	0.0	0.9999	9425166
70	TIM3+I	12032	2613797	197	15018125	230646	0.0	1.0	9457279
71	TIM3+G	12032	2613908	197	15018348	230869	0.0	1.0	9457501
72	TIM3+I+G	12032	2613765	198	1506776	280281	0.0	1.0	9506913
73	TVMef	12314	2632122	194	14905682	118203	9.0E-4	0.9932	9344836
74	TVMef+I	12314	2626503	195	14944142	156663	1.0E-4	0.9988	9383295
75	TVMef+G	12314	2626508	195	14944153	156674	1.0E-4	0.9989	9383306
76	TVMef+I+G	12314	2626553	196	1499394	206461	0.0	1.0	9433093
77	TVM	12314	2609699	197	15009929	22245	0.0	1.0	9449083
78	TVM+I	12314	2604449	198	15049128	261649	0.0	1.0	9488282
79	TVM+G	12314	2604571	198	15049372	261893	0.0	1.0	9488525
80	TVM+I+G	12314	2604572	199	15099071	311592	0.0	1.0	9538225
81	SYM	12345	2627446	195	14946029	15855	1.0E-4	0.9991	9385182
82	SYM+I	12345	2621581	196	14983997	196518	0.0	0.9999	942315
83	SYM+G	12345	2621646	196	14984125	196646	0.0	0.9999	9423278
84	SYM+I+G	12345	2621648	197	15033827	246348	0.0	1.0	9472981
85	GTR	12345	2605303	198	15050836	263357	0.0	1.0	9489989
86	GTR+I	12345	2599544	199	15089016	301537	0.0	1.0	9528169
87	GTR+G	12345	259.96	199	15089128	301649	0.0	1.0	9528281
88	GTR+I+G	12345	2599678	200	15138982	351503	0.0	1.0	9578136
* BIC MODEL SELECTION : Best Model's command line
phyml -i /var/folders/54/2lt2222938j_gwql51f96kl40000gn/T/jmodeltest9160271865348323660.phy -d nt -n 1 -b 1000 --run_id K80 -m 010010 -f 0.25,0.25,0.25,0.25 -c 1 --no_memory_check -o tlr -s NNI
